# Supplementary material for: A High Excision Potential of TALENs for Integrated DNA of HIV-Based Lentiviral Vector
Source: PLoS One. 2015 Mar 17;10(3):e0120047. doi: 10.1371/journal.pone.0120047 (PMC4363575; doi:10.1371/journal.pone.0120047)
Supplement: S1 Table — Target sequence and RVD sequence of TAR TALEN-L and -R are indicated. (XLSX) [file pone.0120047.s003.xlsx]

## Sheet: TABLE S1
Supplementary TABLE S1
TAR TALEN information
	target sequence	RVD sequence
TAR TALEN-L	TCTCTGGTTAGACCAGA	HD NG HD NG NN NN NG NG NI NN NI HD HD NI NN NI
TAR TALEN-R	TCTCTGGCTAACTAGGGA	HD HD HD NG NI NN NG NG NI NN HD HD NI NN NI NN NI
