# Supplementary material for: A High Excision Potential of TALENs for Integrated DNA of HIV-Based Lentiviral Vector
Source: PLoS One. 2015 Mar 17;10(3):e0120047. doi: 10.1371/journal.pone.0120047 (PMC4363575; doi:10.1371/journal.pone.0120047)
Supplement: S2 Table — Potential off-target sites of TAR TALENs were predicted by TAL Effector Nucleotide Targeter 2.0. (XLSX) [file pone.0120047.s004.xlsx]

## Sheet: TABLE S2
	Supplementary TABLE S2
	Potential off-target sites of TAR TALENs predicted by TAL Effector Nucleotide Targeter 2.0
	Locus	TAL1	TAL2	TAL1 Targeta	TAL2 Targeta	TAL1 Score	TAL2 Score	Spacer Length	Nucleotide diferences Totalb	Nucleotide difference Leftb	Nucleotide diference Rightb
	NM_001289752_up_1000_chr7_107530552_f + 401	RVD1	RVD1	TCTCTCTCAAAACCTAA	TCCCTGGTAAAAAGAGA	16.76	15.81	20	12	7	5
	NM_001289751_up_1000_chr7_107530552_f + 401	RVD1	RVD1	TCTCTCTCAAAACCTAA	TCCCTGGTAAAAAGAGA	16.76	15.81	20	12	7	5
	NM_001289750_up_1000_chr7_107530552_f + 401	RVD1	RVD1	TCTCTCTCAAAACCTAA	TCCCTGGTAAAAAGAGA	16.76	15.81	20	12	7	5
	NM_000108_up_1000_chr7_107530552_f + 401	RVD1	RVD1	TCTCTCTCAAAACCTAA	TCCCTGGTAAAAAGAGA	16.76	15.81	20	12	7	5
	NM_001641_up_1000_chr14_20922290_f + 12	RVD1	RVD1	TCTCTACTCATCCTAGA	TCCCTTTTTAAAAAAAA	16.33	16.88	17	14	6	8
	NM_001641_up_1000_chr14_20922290_f + 12	RVD1	RVD2	TCTCTACTCATCCTAGA	TCCCTTTTTAAAAAAAAA	16.33	16.6	16	14	6	8
	NM_080649_up_1000_chr14_20922290_f + 12	RVD1	RVD1	TCTCTACTCATCCTAGA	TCCCTTTTTAAAAAAAA	16.33	16.88	17	13	6	7
	NM_080649_up_1000_chr14_20922290_f + 12	RVD1	RVD2	TCTCTACTCATCCTAGA	TCCCTTTTTAAAAAAAAA	16.33	16.6	16	15	6	9
	NM_080648_up_1000_chr14_20922290_f + 12	RVD1	RVD2	TCTCTACTCATCCTAGA	TCCCTTTTTAAAAAAAAA	16.33	16.6	16	15	6	9
	NM_080648_up_1000_chr14_20922290_f + 12	RVD1	RVD1	TCTCTACTCATCCTAGA	TCCCTTTTTAAAAAAAA	16.33	16.88	17	13	6	7
	NM_001244249_up_1000_chr14_20922290_f + 12	RVD1	RVD1	TCTCTACTCATCCTAGA	TCCCTTTTTAAAAAAAA	16.33	16.88	17	13	6	7
	NM_001244249_up_1000_chr14_20922290_f + 12	RVD1	RVD2	TCTCTACTCATCCTAGA	TCCCTTTTTAAAAAAAAA	16.33	16.6	16	15	6	9
	NM_001024940_up_1000_chr1_228604584_r + 277	RVD2	RVD1	TCAGTAAATAGCCATAAA	TCCATGGGCAGACCAGC	16.1	17.11	24	15	10	5
	NM_001134855_up_1000_chr1_228604584_r + 277	RVD2	RVD1	TCAGTAAATAGCCATAAA	TCCATGGGCAGACCAGC	16.1	17.11	24	15	10	5
	NM_016102_up_1000_chr1_228604584_r + 277	RVD2	RVD1	TCAGTAAATAGCCATAAA	TCCATGGGCAGACCAGC	16.1	17.11	24	15	10	5
	NM_001284252_up_1000_chr22_24951904_r + 539	RVD2	RVD1	TCTCTACTTAAAAAAAAA	TATCTCCTTCCCCCAAA	15.34	15.52	23	15	8	7
	NM_001284251_up_1000_chr22_24951904_r + 539	RVD2	RVD1	TCTCTACTTAAAAAAAAA	TATCTCCTTCCCCCAAA	15.34	15.52	23	15	8	7
	NM_001284253_up_1000_chr22_24951904_r + 539	RVD2	RVD1	TCTCTACTTAAAAAAAAA	TATCTCCTTCCCCCAAA	15.34	15.52	23	15	8	7
	NM_001284253_up_1000_chr22_24951904_r + 539	RVD1	RVD1	TCTCTACTTAAAAAAAA	TATCTCCTTCCCCCAAA	12.05	15.52	24	13	6	7
	NM_001284252_up_1000_chr22_24951904_r + 539	RVD1	RVD1	TCTCTACTTAAAAAAAA	TATCTCCTTCCCCCAAA	12.05	15.52	24	13	6	7
	NM_001284251_up_1000_chr22_24951904_r + 539	RVD1	RVD1	TCTCTACTTAAAAAAAA	TATCTCCTTCCCCCAAA	12.05	15.52	24	13	6	7
	NM_003560_up_1000_chr22_38577762_r + 318	RVD1	RVD1	TCTCAAAAAAAAAAAAA	TCACAACTAAGGCCAAA	17.2	16.73	30	16	9	7
	NM_001199562_up_1000_chr22_38577837_r + 393	RVD1	RVD1	TCTCAAAAAAAAAAAAA	TCACAACTAAGGCCAAA	17.2	16.73	30	16	9	7
	NM_001004426_up_1000_chr22_38577762_r + 318	RVD1	RVD1	TCTCAAAAAAAAAAAAA	TCACAACTAAGGCCAAA	17.2	16.73	30	16	9	7
	NM_032866_up_1000_chr15_57667703_f + 177	RVD1	RVD1	TCTCCAAAAAAAAAAAA	TCCCTGAGAAAACAACA	17.2	16.53	19	15	9	6
	NM_001252335_up_1000_chr15_57667703_f + 177	RVD1	RVD1	TCTCCAAAAAAAAAAAA	TCCCTGAGAAAACAACA	17.2	16.53	19	16	9	7
	NM_145255_up_1000_chr17_45908908_r + 533	RVD2	RVD1	TCCCTACTCACCTCCAGA	TCCCGCCTCAGACCAGC	16.25	16.9	21	15	9	6
	NM_148887_up_1000_chr17_45908908_r + 533	RVD2	RVD1	TCCCTACTCACCTCCAGA	TCCCGCCTCAGACCAGC	16.25	16.9	21	15	9	6
	NM_001113434_up_1000_chr17_21454942_r + 522	RVD1	RVD1	TATTGAGTAAAACCAAA	TTTCTTTTTAAACCCAA	16.91	15.51	30	14	7	7
	NM_001256643_up_1000_chr12_96437299_r + 863	RVD1	RVD1	TCTCTAAATGGAAAAGA	TCTCAAAAAAAAAAAAA	16.31	17.2	24	13	6	7
	NM_001256644_up_1000_chr12_96437299_r + 863	RVD1	RVD1	TCTCTAAATGGAAAAGA	TCTCAAAAAAAAAAAAA	16.31	17.2	24	15	6	9
	NM_019048_up_1000_chr2_190525125_f + 153	RVD1	RVD2	TCTCTAATGTGAACATA	TCCCTCACTAACCAATGA	17.02	13.95	30	12	6	6
	aNucleotide sequence differences as compared to target sequense of TAR TALENs are indicated in bold.
	bNumber of nucleotide defference as compared to target sequence of TAR TALENs are shown.
