# Supplementary material for: A High Excision Potential of TALENs for Integrated DNA of HIV-Based Lentiviral Vector
Source: PLoS One. 2015 Mar 17;10(3):e0120047. doi: 10.1371/journal.pone.0120047 (PMC4363575; doi:10.1371/journal.pone.0120047)
Supplement: S3 Table — Detected sequences at a potential off-target site in TAR mTALENs transduced cells are indicated. (XLSX) [file pone.0120047.s005.xlsx]

## Sheet: Sheet1
Supplementary Table S3
Sequence comparision of potential off-target site (NM_000108_up_1000_chr7_107530552_f + 401)
	Subcloned sequences observed in TAR mTALEN transduced cellsa, b	The number of clones identified from all analysed clones	Recommendation
WT	TCAACCCTTTTCAACAGATTCTCTCTCAAAACCTAAaatctcatccaccatcccacTCTCTTTTTACCAGGGAGATGTGTTTCTCAACTAAAGAAATAGAAGAAAGTGTGTTCTCTACGTATTGTCAGTTAGCTAA	49/50
mutated	TCCACCCTTTTCAACAGATTCTCTCTCAAAACCTAAaatctcatccaccatcccacTCTCTTTTTACCAGGGAGATGTGTTTCTCAACTAAAGAAATAGAAGAAAGTGTGTTCTCTACGTATTGTCAGTTAGCCAA	1/50	Mutations are not observed in putative cleavage region. Tthese mutations are proposed to generated by PCR-related error.
a: Primers named as HE789 (5'-TAGACTTCCAATAAATGTAG-3) and HE790(5'- CTTTGGTATTATCTACTGCT -3') were used to amplify potential off target site. The size of PCR products is 337bp. A part of the nucleotide sequence is indicated.
b: Putative TALEN binding sequence is indicated in Red. Putative cleavage region is shown in lower case. Mutated nucleotides are indicated in green.
